# Supplementary material for: Systematic Analysis and Functional Validation of Citrus Pectin Acetylesterases (CsPAEs) Reveals that CsPAE2 Negatively Regulates Citrus Bacterial Canker Development
Source: Int J Mol Sci. 2020 Dec 11;21(24):9429. doi: 10.3390/ijms21249429 (PMC7764809; doi:10.3390/ijms21249429)
Supplement: Supplementary file 1 [file ijms-21-09429-s001.zip]

Archive with 1 entries (1 files):
- ijms-1012843-supplementary.xlsx
