# Supplementary material for: Systematic Analysis and Functional Validation of Citrus Pectin Acetylesterases (CsPAEs) Reveals that CsPAE2 Negatively Regulates Citrus Bacterial Canker Development
Source: Int J Mol Sci. 2020 Dec 11;21(24):9429. doi: 10.3390/ijms21249429 (PMC7764809; doi:10.3390/ijms21249429)
Supplement: Supplementary file 1 [file ijms-21-09429-s001.zip › ijms-1012843-supplementary.xlsx]

## Sheet: Table S1
Table S1. ESTs of CsPAEs.
The best EST hits were extracted based on tBlastn from an EST dataset downloaded from NCBI.
Gene Name	EST ID
CsPAE1	EY713346.1, EY727138.1, EY681757.1, FC871555.1, CK701461.1, CK739582.1, CK702069.1, CK739699.1, FC922830.1, CF509324.1, CK701146.1, EL492535.1
CsPAE2	DR909455.1
CsPAE3	CK665203.1, EY660977.1, DC887300.1
CsPAE4	CF506508.1
CsPAE5	EY753110.1, EY663192.1
CsPAE6	EY705344.1, CK739506.1

## Sheet: Table S2
Table S2. The gene, CDS and protein sequences of CsPAEs.
Name	Protein	CDS	Gene
CsPAE1	MVAARMGQWLNLLVCALILLKADGFNVGITYVENAVVKGAVCLDGSPPAYHFDKGFGAGINNWLVHIEGGGWCNNVTTCLERKKTRLGSSKQMVKVVAFSGMLSNKQKFNPDFYNWNRIKVRYCDGASFTGDVEAVNPANNLHFRGARVFQAVMEDLMAKGMKNAQNAVLSGCSAGGLTSILHCDNFRALFPVGTKVKCFADAGYFINAKDVSGASHIEQFYAQVVATHGSAKHLPASCTSRLSPGLCFFPQYMARQITTPLFIINAAYDSWQIKNILAPGVADPHGTWHSCKLDINNCSPTQLQTMQSFRTQFLNALAGLGISSSRGMFIDACYAHCQTEMQETWLRTDSPVLGKMSIAKAVGDWYYDRSPFQKIDCAYPCNPTCHNRVFDSNVHSEV	ATGGTTGCCGCAAGAATGGGCCAATGGTTGAATCTTTTAGTATGTGCACTCATATTACTGAAAGCTGACGGCTTTAATGTAGGAATCACTTATGTTGAGAATGCTGTAGTGAAAGGAGCTGTTTGTTTGGATGGTAGCCCGCCTGCTTACCATTTTGATAAGGGGTTTGGTGCGGGGATCAATAATTGGTTGGTTCACATTGAGGGAGGAGGATGGTGCAACAATGTCACAACTTGTCTTGAACGTAAGAAAACCCGTTTAGGTTCATCTAAGCAAATGGTCAAGGTAGTTGCATTCTCTGGGATGCTGAGCAACAAGCAAAAATTTAACCCAGACTTCTACAATTGGAATAGAATCAAGGTTAGATACTGTGATGGGGCATCGTTTACTGGAGATGTG…	CCTGCTTTATAAACTGAAACCGAGTAACTACGATGAATTGAACAAGAAGCTAGCTGCATC CTTTGATCCTTTCTCCTTGAGTTCCCAAAAAATTGCCATTACTATTTCTTCCCAATGCAC TAACCTGGGCTCCTTTTGCAAACTCTTTAAACTAGTCCCATTTGCAATTTTTTTTTTTTT TTGCCTCATTTCAGGTAATAACCAGTGAATTAGTTATTTTGCCATTGTTGTTTCATGGGG TGTTGTTCATTGTTCTTGTTTTTTGCTCTATTTGGTTTTTGCATTGAAGCATGTACAAAC GTTCTACTAACAAGCTGTAAACAAAAAAATGGGATTTTTTGTTCAATGGCACTATAATCT AAAGTACTATTAGCATACTTCATTTGATGAATA…
CsPAE2	MGQWFNLLVCALIVLKAQAGFNVSITYVENAVAKGAVCLDGSPPAYHFDKGFGAGINNWLVHIDGGAWCNNVEDCSKRRDSSYGSSKHMVKEANFTGILSNEQKFNPDFYDWNRVRVRYCDGASFTGDVEAVNPETNLHFRGARVFEAVMEDLLAKGMKNAQNAILTGCSAGGLTSILHCDNFRALFPVDTRVKCFADAGYFVNAKDVSGESHIEEFYKQVVALHGSAKHLPASCTSRLSPGLCFFPENVAGQIKTPLFIINSAYDSWQISNILVPEDADPKGAWSSCKVDIKTCSSTQLQTMQGFRVQFLNALAGLGNSSSRGMFVDSCYTHCRTDYQETWFSADSPVLDKTPIAKAVGDWYYDRSPFQKIDCPYPCNPLPESCF	ATGGGCCAATGGTTCAATCTTTTAGTATGTGCACTCATAGTACTAAAAGCTCAAGCAGGCTTTAATGTATCAATCACCTATGTTGAAAATGCTGTAGCGAAAGGAGCTGTCTGTTTGGATGGCAGCCCACCTGCTTACCATTTTGATAAGGGGTTTGGAGCCGGGATCAACAATTGGTTGGTGCACATTGATGGAGGAGCATGGTGCAACAATGTCGAAGATTGTTCTAAGCGAAGGGATTCCTCATATGGTTCATCTAAGCATATGGTCAAGGAAGCTAATTTTACTGGGATACTAAGTAATGAGCAGAAATTTAACCCAGACTTCTACGATTGGAATAGAGTCAGGGTTAGATACTGCGATGGGGCATCGTTTACTGGAGACGTAGAGGCTGTCAAT…	CCCATTTCAAGTTTTTTTTCCCCCTCTCTATTCTTTTCCCTATTTCAGGTAATAACCAGT GAGTTAGTTATTCCGCCGTTGTTGTTTCTTTTGATATATTTTTTGACATGGGGTTGTTCA TTTTTCTTGTTTCTTGTTCTTTTTGGAACTTCCATTGAAGCAAGTAAAATCATTTTACTT GTAAGCTGCTGCAAGCTGTTAAAAAAGATGGCAATTAGTTTCTCATTTTCTTGTTGATGA AGCCTGTATATGAATAAACTACGCGCCAGCTTGTCATTTTGTTATTCAAACCATTATATG GCATGTTCTGCTTTCTGTTTTCTGTTTCTTTCTTTTCTTTTTTTTTTGGGAAAATTTTCT AAATACTTAATTTTTCTTTTTCCCCTGAATATC…
CsPAE3	MKLLLVSFVVLTAFGKWVDGFLEFNETELYQIENYRSGYVSNGSVYGISKAYDNALMVGLTLIQSARAKGAVCLDGTLPGYHLHRGYGSGANSWLIQLEGGGWCNNVRNCVYRKKTRRGSSWYMEKRIAFTGILSNKAQENPDFFNWNRVKLRYCDGASFTGDSENKAAGLQFRGQRIWLAAMDDLMSKGMRHAHQALLSGCSAGGLASILHCDEFRDFFPRTTRVKCLSDAGLFLDAVDVSGGHTLRNLYSGVVGLQGVQNNLPRICTNHLDPTSCFFPQNIIRQVRTPLFILNAAYDSWQIQSSLAPPSADRHGHWHDCRLNHAKCSASQIRFLQGFRNQVLKAVRGFSMSKQNGLFINSCFAHCQTERQDTWFADDSPVVGNKAIAIAVGDWYFDR…	ATGAAGCTTTTGTTGGTTTCATTTGTTGTGTTGACTGCATTTGGCAAATGGGTTGATGGGTTCTTGGAGTTTAATGAAACAGAACTTTATCAAATTGAGAATTACAGGAGCGGTTATGTTAGTAATGGTTCTGTTTATGGGATCTCTAAAGCTTATGATAATGCTTTAATGGTTGGACTCACCCTCATTCAAAGTGCTCGTGCCAAAGGAGCAGTCTGTTTAGATGGAACATTGCCTGGATATCACTTGCACCGTGGATATGGGTCAGGGGCAAATAGTTGGCTCATTCAATTAGAGGGAGGAGGATGGTGTAATAATGTTAGAAATTGTGTTTACCGTAAGAAGACTAGGCGTGGATCATCCTGGTATATGGAAAAGCGGATAGCATTTACAGGAATA…	CTAAACGTGAGCTCTGGTCTTAAAATTCTTAAAAAGCCCGGCAAATCCTCACACTGTTCTTTGTAAGAAACCAAACCAAGCAAAACAAATCTCTCTCCACTAGCGACCCAACATTTACGTTCATGGGTTTTTATTATCAAATGCAAATAATTTCTCTTTGAAAAAAAAAAGAAAAATACCATTTTATTACTTCTGTTAGGAGTATATAGACAATAACTCATTGTTGTAGCGTCAAAGATTTTTTTTTTTTTTCTTTGTGTCTTATTTTTCAAGATTTGGAGAGGAAAGATGAAGCTTTTGTTGGTTTCATTTGTTGTGTTGACTGCATTTGGCAAATGGGTTGATGGGTTCTTGGAGTTTAATGAAACAGAACTTTATCAAATTGAGAATTACAGGAGC…
CsPAE4	MANQRLRALLRWTKWADWAIAAVGFTIIIFVLTFFFDSSSTDGAASSVNLPASDLVDLTLLHNAKERGALCLDGSLPGYHFQKGFGSGSNNWLLHIEGGGWCNTIESCSTRKTTALGSSNFMERQVSFSGILSSDPSQNPDFFSWNKVKIHYCDGASFAGRPESEFKNGTNLFFRGQLIWEALMDELLSVGMSNAKQAFLTGCSAGGLAAVIHCDDFRERLPQHATVKCLADASFFLDESDVQGNRTMRSFYDDVFHLQGVAKSLDKNCLSRMGNSSCLFPREFIKNIRTPVFIVNPAYDFWQIRNILVPDVSDPQGYWQTCRLNIHSCNPNQLEILKGFRNSLLNALSEFQQKNEAGMFVNSCYIHCQTWMAETWHSPSSPRINSKTIAESVGDWYFN…	ATGGCAAATCAAAGGCTTCGCGCTTTGCTTAGGTGGACAAAATGGGCCGACTGGGCTATCGCAGCCGTCGGATTCACAATCATCATCTTCGTTCTCACTTTCTTCTTCGATTCCAGTTCTACCGATGGAGCAGCCTCTTCCGTTAATCTCCCCGCCAGCGATCTCGTTGACTTGACTTTGCTCCACAACGCCAAAGAAAGAGGCGCCCTTTGTTTAGATGGGAGCTTACCTGGCTACCATTTTCAGAAAGGATTTGGATCTGGCTCTAACAATTGGCTTCTTCACATTGAGGGTGGAGGTTGGTGCAATACAATAGAATCATGTTCAACCCGTAAAACGACAGCGTTAGGATCCTCAAACTTTATGGAACGACAAGTTAGCTTTTCGGGAATTTTAAGC…	AATTTACAAAAGGTGCCTTTCAAGTTTGCTTGCTAGCCTGGTACCTTGGTGGCACTGGCCCATCAGTGGCTAACTTACAGAAGCGATCCGGCGAATTCATAGCAGTTTGAATGGCAAATCAAAGGCTTCGCGCTTTGCTTAGGTGGACAAAATGGGCCGACTGGGCTATCGCAGCCGTCGGATTCACAATCATCATCTTCGTTCTCACTTTCTTCTTCGATTCCAGTTCTACCGATGGAGCAGCCTCTTCCGTTAATCTCCCCGCCAGCGATCTCGTTGACTTGACTTTGCTCCACAACGCCAAAGAAAGAGGCGCCCGTAACAAAATCTTCTAACTGAAAAAATTCATTTTGATTCTTCCAATTTAAAAATTTTCCAATGCCCATTTAAATTTTTTTT…
CsPAE5	MNAAVEIVFILVLLLSFAPWLICAKDRRLEVKMTLVQNASVHGAFCLDGSLPAYHLHRGFGAGARNWLLQFEGGGWCNDIPSCLERAQTRRGSTRYMTKYEIFSGILSNNASLNPDFYNWNRVKIRYCDGASFAGNAKFDNGTSSLYFRGQKIWEAIILDLLPKGLANARKALLSGCSAGGLATFLHCDEFTKYLPNNASVKCLSDAGFFLDERDISLNHTMRSLYKEIVELQGVEQNLDKNCTKSLYIPELCFFPQYALRYITTPFFILNSAYDVFQFHHILVPPSADPRGHWNRCKLNPAACNAHQIDVLQGFRSDMLSALRFFFASSRRGGMFINSCFAHCQSESQDTWFAVDSPRVHNKTIAEAVGDWYFRGRVTKEIDCPYPCNNSCHNLIP	ATGAATGCAGCAGTAGAGATTGTGTTTATACTAGTTTTGTTGCTGAGCTTCGCGCCGTGGCTCATTTGTGCGAAGGACCGGCGGCTTGAGGTGAAAATGACTCTGGTTCAGAACGCTTCCGTTCATGGTGCCTTTTGCTTGGACGGGAGCTTGCCCGCTTATCATCTGCACAGAGGATTCGGAGCTGGAGCACGCAACTGGCTGTTACAGTTTGAGGGTGGTGGGTGGTGTAATGATATACCATCATGCCTGGAGAGAGCCCAAACACGCCGTGGATCGACGCGTTACATGACCAAATATGAGATCTTCTCCGGAATCCTAAGTAACAATGCCTCTCTAAATCCAGATTTCTACAACTGGAATAGAGTAAAGATAAGGTATTGTGATGGAGCCTCGTTT…	ATTTTATTGAATTAAGCGTTTGGTTCAGGACCTAACTTAACCGAAGACCAGGCCACCAGCTGTCATTTTAATCCACCAGATCAACCAAACAATTCCCCTCAACCTCCATCGGGGCTCACAGATCTGATCAGATCAGTCAGTTAAATCATCACAATTTCTTTCGCTTGTGGACCCCACGTCCCATTTATCATTTTCATTTTTTCCTCTATTTTCTTCCCAATAAGACAAGCAAGCCAAGCACCACCACTAAGGCACTAACCACCGCCATCACAAGTCTCTCTCTCTCCCCCAATTTTCTTACGAACAAAGCGACATTTCGCTCCAAATTAAACGACAAACGGAATTTCTTATATCTATCTTTTTTTTATTGGTTGTAGAGACATTTTTCATTTGTCTGAA…
CsPAE6	MKPMLYFCFVIVLIRSASGFFEDLDARETSLSYLENDAAATSEPLMVPLTLIQGADSKGAVCLDGTLPGYHIHRGSGSGANSWLIHLEGGGWCNTIRNCVYRKTTRRGSAKFMEKQLPFTGILSNKAEENPDFFNWNRVKLRYCDGASFSGDSQNEGAQLYFRGQRIWLTAMQDLMAKGMQNADQALLSGCSAGGLASILHCDEFRDLFPKTTKVKCLSDAGMFLDAVDVSGGHTLRNMFAGVVSLQEVQKNLPITCTSQLDPTSCFFPQNLVANIKTPMFLLNAAYDAWQVQASLAPPTADPHGYWSDCKSDHAHCNSSQIQFFQDFRNQMLNAVEVFSKSNENGLFINSCFAHCQSERQDTWYADDSPRIGDKGIAKSVGDWYFDRAALKAIDCPYP…	ATGAAGCCGATGTTGTATTTCTGCTTCGTGATTGTTTTGATCCGCTCTGCGAGTGGCTTCTTCGAGGATTTGGATGCTCGAGAGACTTCGCTTTCTTACTTAGAAAACGATGCTGCTGCTACGTCCGAGCCTCTCATGGTCCCTCTCACGCTTATTCAGGGAGCTGATTCCAAAGGAGCTGTCTGTTTGGATGGCACGCTGCCTGGTTATCATATACACCGGGGTTCTGGATCGGGAGCAAACAGCTGGCTCATTCATTTGGAAGGAGGTGGATGGTGTAATACCATTAGAAATTGTGTGTACCGCAAAACCACCCGCCGTGGATCAGCAAAATTTATGGAAAAGCAGCTACCATTTACCGGCATATTGAGCAACAAAGCTGAAGAAAATCCAGATTTC…	CGCAACGATCGTCGGTGAGAAAAAACCAAAAGGTGGAATGTAAATGATTACATTCCAAAAGAACCACAACCAGAATCTACAAGCGAAAACAACAAAACTTGGTCATTGTCATAAATTTGTTATAATCTCTAATCACATTTATTTATTTGTTGGTTCTAAGTAGCGGCGGGTGGTGTCAAATTAGTCTCGCCTAAAGAAAGCTAAAAGAAAATGAAGCCGATGTTGTATTTCTGCTTCGTGATTGTTTTGATCCGCTCTGCGAGTGGCTTCTTCGAGGATTTGGATGCTCGAGAGACTTCGCTTTCTTACTTAGAAAACGATGCTGCTGCTACGTCCGAGCCTCTCATGGTCCCTCTCACGCTTATTCAGGGAGCTGATTCCAAAGGAGCTGGTAACTTC…

## Sheet: Table S3
Table S3. qRT-PCR primers used in this study.
Primers were designed with the NCBI primer blast tool (https://www.ncbi.nlm.nih.gov/tools/primer-blast/index.cgi?LINK_LOC=BlastHome), with a C. sinensis mRNA database being used to check specificity.
Gene Name	CAP ID	Primer F	Primer R
CsPAE1	Cs3g10410	TTGCCAAACCGAAATGCAGG	ATACCAGTCTCCCACTGCCT
CsPAE2	Cs3g10420	ACTCTTCATCCAGAGGAATGTTTGT	CACCGGAGAGTCCGCACTAA
CsPAE3	Cs6g01740	AAGGCAAGTTAGGACTCCGC	ATCTGCTGATGGGGGAGCTA
CsPAE4	Cs6g06280	AAGAACGAAGCGGGGATGTT	ATGCCATGTCTCAGCCATCC
CsPAE5	Cs9g17480	AGAACGCTTCCGTTCATGGT	CCAGCTCCGAATCCTCTGTG
CsPAE6	orange1.1t01789	TTGATTGCCCTTACCCCTGC	ACGACGCCCTCTGCTATACT
CsActin	Cs1g05000	CATCCCTCAGCACCTTCC	CCAACCTTAGCACTTCTCC
